# Supplementary material for: PD-L1 Improves Motor Function and Alleviates Neuropathic Pain in Male Mice After Spinal Cord Injury by Inhibiting MAPK Pathway
Source: Front Immunol. 2021 Apr 15;12:670646. doi: 10.3389/fimmu.2021.670646 (PMC8081847; doi:10.3389/fimmu.2021.670646)
Supplement: Supplementary file 3 [file Table_1.xlsx]

## Sheet: Sheet1
Supplementary Table 1 The sequences of primers
The primer sequences for qPCR
(Mouse)	sense 5'-3'	antisense 5'-3'
PD-L1	GCTCCAAAGGACTTGTACGTG	TGATCTGAAGGGCAGCATTTC
iNOS	CAGGAGGAGAGAGATCCGATTTA	GCATTAGCATGGAAGCAAAGA
TNF-α	CATCTTCTCAAAATTCGAGTGAC	TGGGAGTAGACAAGGTACAACCC
IL-1β	TGGAAAAGCGGTTTGTCTTC	TACCAGTTGGGGAACTCTGC
CD206	CAGGAGGAGAGAGATCCGATTTA	GCATTAGCATGGAAGCAAAGA
YM1/2	CAGGGTAATGAGTGGGTTGG	CACGGCACCTCCTAAATTGT
Arg1	GTGAAGAACCCACGGTCTGT	GCCAGAGATGCTTCCAACTG
CCL2	TTAAAAACCTGGATCGGAACCAA	GCATTAGCTTCAGATTTACGGGT
GAPDH	AGGTCGGTGTGAACGGATTTG	GGGGTCGTTGATGGCAACA
